# Supplementary material for: Redetermination of 1-carboxy­cyclo­hexan-1-aminium chloride
Source: Acta Crystallogr Sect E Struct Rep Online. 2009 Jan 8;65(Pt 2):o245. doi: 10.1107/S1600536808044243 (PMC2968223; doi:10.1107/S1600536808044243)
Supplement: Supplementary file 1 [file e-65-0o245-sup1.cif]

##############################################################################
###                                                                        ###
###        Electronic paper (Acta Crystallographica Section E)             ###
###                                                                        ###
##############################################################################
#                                                                            #
# This CIF contains the data in a paper accepted for publication in Acta     #
# Crystallographica Section E. It conforms to the requirements of Notes      #
# for Authors for Section E, and has been peer reviewed under the auspices   #
# of the IUCr Commission on Journals.                                        #
#                                                                            #
# Full details of the Crystallographic Information File format               #
# are given in the paper "The Crystallographic Information File (CIF):       #
# a New Standard Archive File for Crystallography" by S. R. Hall, F. H.      #
# Allen and I. D. Brown [Acta Cryst. (1991), A47, 655-685].                  #
#                                                                            #
# The current version of the core CIF dictionary is obtainable from          #
# ftp://ftp.iucr.org/pub/cif_core.dic. The current version number is 2.4.    #
#                                                                            #
# Software is freely available for graphical display of the structure(s) in  #
# this CIF.  For information consult the CIF home page http://www.iucr.org/  #
# cif/home.html                                                              #
#                                                                            #
# This file may be used for bona fide research purposes within the           #
# scientific community so long as proper attribution is given to the journal # 
# article from which it was obtained.                                        #
#                                                                            #
##############################################################################
                                             
data_I
_audit_creation_method     SHELXL-97
_chemical_name_systematic
;
1-carboxycyclohexan-1-aminium chloride
;
_chemical_name_common     '1-Amino cyclohexane carboxilic acid hydrochloride'
_chemical_formula_moiety     'C7 H14 N O2 +, Cl -'
_chemical_formula_sum     'C7 H14 Cl N O2'
_chemical_formula_iupac     'C7 H14 N O2 +, Cl -'
_chemical_formula_weight     179.64
_chemical_melting_point     ?
_symmetry_cell_setting     monoclinic
_symmetry_space_group_name_H-M     'P 21/m'
_symmetry_space_group_name_Hall     '-P 2yb'
loop_
    _symmetry_equiv_pos_as_xyz
    'x, y, z'
    '-x, y+1/2, -z'
    '-x, -y, -z'
    'x, -y-1/2, z'
_cell_length_a     7.382(3)
_cell_length_b     6.357(2)
_cell_length_c     9.374(3)
_cell_angle_alpha     90.00
_cell_angle_beta     96.239(10)
_cell_angle_gamma     90.00
_cell_volume     437.3(3)
_cell_formula_units_Z     2
_cell_measurement_reflns_used     1650
_cell_measurement_theta_min     2.2
_cell_measurement_theta_max     27.2
_cell_measurement_temperature     298(2)
_exptl_crystal_description     block
_exptl_crystal_colour     colourless
_exptl_crystal_size_max     0.31
_exptl_crystal_size_mid     0.27
_exptl_crystal_size_min     0.18
_exptl_crystal_density_diffrn     1.364
_exptl_crystal_density_meas     ?
_exptl_crystal_density_method     'not measured'
_exptl_crystal_F_000     192
_exptl_absorpt_coefficient_mu     0.390
_exptl_absorpt_correction_type     multi-scan
_exptl_absorpt_process_details     '(Jacobson, 1998)'
_exptl_absorpt_correction_T_min     0.880
_exptl_absorpt_correction_T_max     0.930
_exptl_special_details     ?
_diffrn_ambient_temperature     298(2)
_diffrn_radiation_type     MoK\a
_diffrn_radiation_wavelength     0.71070
_diffrn_radiation_source     'Normal-focus sealed tube'
_diffrn_radiation_monochromator     graphite
_diffrn_measurement_device_type     'Rigaku AFC-7S Mercury'
_diffrn_measurement_device     'Mercury (2x2 bin mode)'
_diffrn_measurement_method     \w
_diffrn_detector_area_resol_mean     14.6306
_diffrn_reflns_number     4638
_diffrn_reflns_av_R_equivalents     0.0231
_diffrn_reflns_av_sigmaI/netI     0.0174
_diffrn_reflns_theta_min     2.19
_diffrn_reflns_theta_max     24.99
_diffrn_reflns_theta_full     24.99
_diffrn_measured_fraction_theta_max     0.992
_diffrn_measured_fraction_theta_full     0.992
_diffrn_reflns_limit_h_min     -8
_diffrn_reflns_limit_h_max     8
_diffrn_reflns_limit_k_min     -6
_diffrn_reflns_limit_k_max     7
_diffrn_reflns_limit_l_min     -11
_diffrn_reflns_limit_l_max     11
_diffrn_standards_number     ?
_diffrn_standards_interval_count     ?
_diffrn_standards_interval_time     ?
_diffrn_standards_decay_%     ?
_refine_special_details     ?
_reflns_number_total     845
_reflns_number_gt     789
_reflns_threshold_expression     I>2\s(I)
_refine_ls_structure_factor_coef     Fsqd
_refine_ls_matrix_type     full
_refine_ls_R_factor_all     0.0348
_refine_ls_R_factor_gt     0.0328
_refine_ls_wR_factor_gt     0.0855
_refine_ls_wR_factor_ref     0.0875
_refine_ls_goodness_of_fit_ref     1.012
_refine_ls_restrained_S_all     1.012
_refine_ls_number_reflns     845
_refine_ls_number_parameters     85
_refine_ls_number_restraints     0
_refine_ls_number_constraints     0
_refine_ls_hydrogen_treatment     mixed
_refine_ls_weighting_scheme     calc
_refine_ls_weighting_details
          'calc w=1/[\s^2^(Fo^2^)+(0.047P)^2^+0.1831P] where P=(Fo^2^+2Fc^2^)/3'
_atom_sites_solution_hydrogens     geom
_atom_sites_solution_primary     direct
_atom_sites_solution_secondary     difmap
_refine_ls_shift/su_max     0.000
_refine_ls_shift/su_mean     0.000
_refine_diff_density_max     0.183
_refine_diff_density_min     -0.154
_refine_ls_extinction_method     'SHELXL97 (Sheldrick, 2008)'
_refine_ls_extinction_coef     0.042(10)
_refine_ls_extinction_expression
                                  'Fc^*^=kFc[1+0.001xFc^2^\l^3^/sin(2\q)]^-1/4^'
loop_
    _atom_type_symbol
    _atom_type_description
    _atom_type_scat_dispersion_real
    _atom_type_scat_dispersion_imag
    _atom_type_scat_source
    'C' 'C' 0.0033 0.0016
                         'International Tables Vol C Tables 4.2.6.8 and 6.1.1.4'
    'H' 'H' 0.0000 0.0000
                         'International Tables Vol C Tables 4.2.6.8 and 6.1.1.4'
    'Cl' 'Cl' 0.1484 0.1585
                         'International Tables Vol C Tables 4.2.6.8 and 6.1.1.4'
    'N' 'N' 0.0061 0.0033
                         'International Tables Vol C Tables 4.2.6.8 and 6.1.1.4'
    'O' 'O' 0.0106 0.0060
                         'International Tables Vol C Tables 4.2.6.8 and 6.1.1.4'
_computing_data_collection     'CrystalClear (Rigaku, 2002)'
_computing_cell_refinement     'CrystalClear (Rigaku, 2002)'
_computing_data_reduction     'CrystalStructure (Rigaku/MSC, 2004)'
_computing_structure_solution     'SHELXS97 (Sheldrick, 2008)'
_computing_structure_refinement     'SHELXL97 (Sheldrick, 2008)'
_computing_molecular_graphics     'DIAMOND (Brandenburg, 1999)'
_computing_publication_material
                               'PLATON (Spek, 2003) and publCIF (Westrip, 2009)'
loop_
    _atom_site_type_symbol
    _atom_site_label
    _atom_site_fract_x
    _atom_site_fract_y
    _atom_site_fract_z
    _atom_site_U_iso_or_equiv
    _atom_site_adp_type
    _atom_site_calc_flag
    _atom_site_refinement_flags
    _atom_site_occupancy
    _atom_site_disorder_assembly
    _atom_site_disorder_group
    Cl Cl 0.41343(8) 0.2500 0.64377(6) 0.0414(3) Uani d S 1 . .
    O O2 0.5446(2) 0.2500 0.04758(18) 0.0511(5) Uani d S 1 . .
    O O1 0.2629(3) 0.2500 -0.06850(18) 0.0528(5) Uani d S 1 . .
    H H1 0.324(5) 0.2500 -0.146(4) 0.079 Uiso d S 1 . .
    N N1 0.4370(3) 0.2500 0.3054(2) 0.0343(5) Uani d S 1 . .
    H H1A 0.506(3) 0.138(3) 0.300(2) 0.051 Uiso d . 1 . .
    H H1B 0.398(4) 0.2500 0.393(3) 0.051 Uiso d S 1 . .
    C C1 0.2863(3) 0.2500 0.1837(2) 0.0292(5) Uani d S 1 . .
    C C2 0.1715(2) 0.4484(3) 0.19289(19) 0.0408(5) Uani d . 1 . .
    H H2A 0.251(3) 0.566(3) 0.1923(19) 0.049 Uiso d . 1 . .
    H H2B 0.090(3) 0.452(3) 0.107(2) 0.049 Uiso d . 1 . .
    C C3 0.0597(3) 0.4450(4) 0.3193(2) 0.0539(6) Uani d . 1 . .
    H H3A 0.140(3) 0.449(4) 0.409(2) 0.065 Uiso d . 1 . .
    H H3B -0.018(3) 0.571(4) 0.315(2) 0.065 Uiso d . 1 . .
    C C4 -0.0557(4) 0.2500 0.3201(3) 0.0626(9) Uani d S 1 . .
    H H4A -0.145(5) 0.2500 0.232(4) 0.075 Uiso d S 1 . .
    H H4B -0.148(5) 0.2500 0.397(4) 0.075 Uiso d S 1 . .
    C C5 0.3819(3) 0.2500 0.0475(2) 0.0358(5) Uani d S 1 . .
loop_
    _atom_site_aniso_label
    _atom_site_aniso_U_11
    _atom_site_aniso_U_22
    _atom_site_aniso_U_33
    _atom_site_aniso_U_12
    _atom_site_aniso_U_13
    _atom_site_aniso_U_23
    Cl 0.0457(4) 0.0544(4) 0.0238(4) 0.000 0.0025(2) 0.000
    O2 0.0359(10) 0.0837(14) 0.0345(10) 0.000 0.0078(7) 0.000
    O1 0.0443(11) 0.0932(15) 0.0205(9) 0.000 0.0023(7) 0.000
    N1 0.0335(11) 0.0449(12) 0.0238(10) 0.000 -0.0002(8) 0.000
    C1 0.0303(11) 0.0355(12) 0.0211(11) 0.000 -0.0004(8) 0.000
    C2 0.0439(10) 0.0402(10) 0.0373(10) 0.0074(8) -0.0004(8) 0.0024(7)
    C3 0.0497(11) 0.0707(14) 0.0412(10) 0.0221(10) 0.0052(9) -0.0058(10)
    C4 0.0386(15) 0.105(3) 0.0449(17) 0.000 0.0076(13) 0.000
    C5 0.0385(13) 0.0425(13) 0.0262(12) 0.000 0.0025(10) 0.000
_geom_special_details     ?
loop_
    _geom_bond_atom_site_label_1
    _geom_bond_atom_site_label_2
    _geom_bond_site_symmetry_2
    _geom_bond_distance
    _geom_bond_publ_flag
    O2 C5 . 1.201(3) ?
    O1 C5 . 1.322(3) ?
    O1 H1 . 0.89(4) ?
    N1 C1 . 1.504(3) ?
    N1 H1A . 0.88(2) ?
    N1 H1B . 0.90(3) ?
    C1 C5 . 1.524(3) ?
    C1 C2 . 1.528(2) ?
    C2 C3 . 1.516(3) ?
    C2 H2A . 0.95(2) ?
    C2 H2B . 0.95(2) ?
    C3 C4 . 1.505(3) ?
    C3 H3A . 0.97(2) ?
    C3 H3B . 0.98(2) ?
    C4 H4A . 0.99(3) ?
    C4 H4B . 1.05(4) ?
loop_
    _geom_angle_atom_site_label_1
    _geom_angle_atom_site_label_2
    _geom_angle_atom_site_label_3
    _geom_angle_site_symmetry_1
    _geom_angle_site_symmetry_3
    _geom_angle
    _geom_angle_publ_flag
    C5 O1 H1 . . 109(2) ?
    C1 N1 H1A . . 110.2(13) ?
    C1 N1 H1B . . 114.0(18) ?
    H1A N1 H1B . . 107.1(16) ?
    N1 C1 C5 . . 105.28(18) ?
    N1 C1 C2 . . 109.04(12) ?
    C5 C1 C2 . . 110.97(12) ?
    C3 C2 C1 . . 112.64(16) ?
    C3 C2 H2A . . 113.8(11) ?
    C1 C2 H2A . . 107.7(12) ?
    C3 C2 H2B . . 108.3(11) ?
    C1 C2 H2B . . 105.8(12) ?
    H2A C2 H2B . . 108.2(16) ?
    C4 C3 C2 . . 111.85(19) ?
    C4 C3 H3A . . 107.9(13) ?
    C2 C3 H3A . . 109.9(12) ?
    C4 C3 H3B . . 110.2(13) ?
    C2 C3 H3B . . 108.4(13) ?
    H3A C3 H3B . . 108.5(17) ?
    C3 C4 H4A . . 108.6(10) ?
    C3 C4 H4B . . 114.6(8) ?
    H4A C4 H4B . . 99(3) ?
    O2 C5 O1 . . 125.2(2) ?
    O2 C5 C1 . . 123.6(2) ?
    O1 C5 C1 . . 111.2(2) ?
loop_
    _geom_hbond_atom_site_label_D
    _geom_hbond_atom_site_label_H
    _geom_hbond_atom_site_label_A
    _geom_hbond_site_symmetry_A
    _geom_hbond_distance_DH
    _geom_hbond_distance_HA
    _geom_hbond_distance_DA
    _geom_hbond_angle_DHA
    N1 H1B Cl . 0.90(3) 2.34(3) 3.196(2) 158(2)
    N1 H1A Cl 2_646 0.88(2) 2.58(2) 3.3816(13) 152.4(17)
    O1 H1 Cl 1_554 0.89(4) 2.15(4) 3.027(2) 168(3)
data_global
_journal_date_recd_electronic     2008-12-02
_journal_date_accepted     2008-12-30
_journal_name_full     'Acta Crystallographica, Section E'
_journal_year     2009
_journal_volume     65
_journal_issue      2
_journal_page_first     o245
_journal_page_last     o245
_journal_paper_category     QO
_journal_coeditor_code     BH2212
_publ_contact_author_name     'Gerzon E. Delgado'
_publ_contact_author_address
;
Laboratorio de Cristalograf\'ia
Departamento de Qu\'imica
Facultad de Ciencias
Universidad de Los Andes
M\'erida 5101
Venezuela
;
_publ_contact_author_email     gerzon@ula.ve
_publ_contact_author_fax     58-274-2401286
_publ_contact_author_phone     58-274-2401372
_publ_section_title
;
Redetermination of 1-carboxycyclohexan-1-aminium chloride
;
loop_
    _publ_author_name
    _publ_author_footnote
    _publ_author_address
    "Belandria, Lusbely M." .
;
Laboratorio de Cristalograf\'ia
Departamento de Qu\'imica
Facultad de Ciencias
Universidad de Los Andes
M\'erida 5101
Venezuela
;
    "Delgado, Gerzon E." .
;
Laboratorio de Cristalograf\'ia
Departamento de Qu\'imica
Facultad de Ciencias
Universidad de Los Andes
M\'erida 5101
Venezuela
;
    "Mora, Asilo\'e J." .
;
Laboratorio de Cristalograf\'ia
Departamento de Qu\'imica
Facultad de Ciencias
Universidad de Los Andes
M\'erida 5101
Venezuela
;
    "Seijas, Luis E." .
;
Laboratorio de Cristalograf\'ia
Departamento de Qu\'imica
Facultad de Ciencias
Universidad de Los Andes
M\'erida 5101
Venezuela
;
    "Gonz\'alez, Teresa" .
;
Centro de Qu\'imica
Instituto Venezolano de Investigaciones Cient\'ificas (IVIC)
Apartado 21827
Caracas 1020-A
Venezuela
;
