# Supplementary material for: Redetermination of 1-carboxy­cyclo­hexan-1-aminium chloride
Source: Acta Crystallogr Sect E Struct Rep Online. 2009 Jan 8;65(Pt 2):o245. doi: 10.1107/S1600536808044243 (PMC2968223; doi:10.1107/S1600536808044243)
Supplement: Supplementary file 2 [file e-65-0o245-Isup2.hkl]

# 
# h,k,l, Fc-squared, Fo-squared, sigma(Fo-squared) and status flag 
# 
data_I
_shelx_title '  ACC6-Cl en P21/m' 
_shelx_refln_list_code          4 
_shelx_F_calc_maximum       59.40 
_exptl_crystal_F_000       192.00 
_reflns_d_resolution_high  0.8410 
 
loop_ 
 _symmetry_equiv_pos_as_xyz 
 'x, y, z' 
 '-x, y+1/2, -z' 
 '-x, -y, -z' 
 'x, -y-1/2, z' 
 
_cell_length_a     7.3818 
_cell_length_b     6.3568 
_cell_length_c     9.3740 
_cell_angle_alpha  90.000 
_cell_angle_beta   96.239 
_cell_angle_gamma  90.000 
 
_shelx_F_squared_multiplier     1.000 
 
loop_ 
 _refln_index_h 
 _refln_index_k 
 _refln_index_l 
 _refln_F_squared_calc 
 _refln_F_squared_meas 
 _refln_F_squared_sigma 
 _refln_observed_status 
   1   0   0      380.14      368.45      1.60 o 
   2   0   0      523.99      491.84      2.35 o 
   3   0   0       20.75       22.83      0.68 o 
   4   0   0        7.64        8.13      0.74 o 
   5   0   0       97.78       94.57      1.51 o 
   6   0   0      218.96      216.00      6.02 o 
   7   0   0       63.76       64.45      3.53 o 
   8   0   0       49.17       49.30      4.86 o 
   1   1   0     2470.79     2411.48     14.11 o 
   2   1   0     1284.96     1269.59      5.01 o 
   3   1   0      116.19       93.49      0.78 o 
   4   1   0       92.40       83.33      0.90 o 
   5   1   0       23.69       22.01      1.13 o 
   6   1   0        0.25        0.48      0.27 o 
   7   1   0       66.27       68.00      4.76 o 
   8   1   0       84.54       89.32      2.38 o 
   0   2   0     2714.94     2673.08     48.07 o 
   1   2   0     3528.21     3545.29     11.65 o 
   2   2   0      136.51      135.22      0.70 o 
   3   2   0       69.34       79.78      0.72 o 
   4   2   0        0.12        0.21      0.17 o 
   5   2   0       48.04       47.09      1.48 o 
   6   2   0      214.24      227.94      4.39 o 
   7   2   0       91.47       93.55      2.87 o 
   8   2   0        0.35        0.84      0.30 o 
   1   3   0      163.17      161.22      1.30 o 
   2   3   0     1398.97     1442.41     10.09 o 
   3   3   0        0.37        0.17      0.09 o 
   4   3   0       65.33       63.46      1.07 o 
   5   3   0       15.79       13.29      0.73 o 
   6   3   0        9.76        7.83      0.57 o 
   7   3   0      103.34      103.36      2.47 o 
   8   3   0       20.51       17.50      2.89 o 
   0   4   0     1408.77     1569.66     28.95 o 
   1   4   0      294.28      315.37      2.86 o 
   2   4   0       21.12       20.80      0.54 o 
   3   4   0        0.25        0.11      0.07 o 
   4   4   0       15.61       16.97      0.74 o 
   5   4   0       28.93       26.43      1.46 o 
   6   4   0       85.66       92.69      2.20 o 
   7   4   0       24.02       19.69      1.65 o 
   1   5   0      252.71      269.95      3.96 o 
   2   5   0       35.40       33.91      1.02 o 
   3   5   0       68.23       73.20      1.34 o 
   4   5   0       27.89       25.62      1.22 o 
   5   5   0        4.67        4.03      0.33 o 
   6   5   0        1.00        0.60      0.26 o 
   0   6   0      281.52      309.92      8.77 o 
   1   6   0       48.48       58.23      3.86 o 
   2   6   0        9.09        9.31      0.68 o 
   3   6   0        1.46        0.72      0.29 o 
   4   6   0        3.21        3.63      0.60 o 
   5   6   0       12.96        9.87      1.18 o 
   1   7   0        6.83        6.30      0.49 o 
   2   7   0       60.76       57.24      5.53 o 
   3   7   0        6.78        6.05      0.86 o 
  -8   0   1        7.41        5.05      0.63 o 
  -7   0   1       36.17       39.26      3.73 o 
  -6   0   1       14.69       18.61      2.26 o 
  -5   0   1      133.45      135.44      2.10 o 
  -4   0   1      238.68      241.93      2.74 o 
  -3   0   1      143.02      143.51      1.27 o 
  -2   0   1        0.30        0.76      0.21 o 
  -1   0   1       70.28       53.88      0.49 o 
   0   0   1       94.28       91.13      0.55 o 
   1   0   1      908.01      826.96      4.82 o 
   2   0   1     2650.98     2645.03      9.64 o 
   3   0   1        7.93        9.72      0.81 o 
   4   0   1       26.18       27.93      1.49 o 
   5   0   1        6.09        8.60      0.60 o 
   6   0   1       35.22       39.12      4.84 o 
   7   0   1       41.01       45.44      4.27 o 
   8   0   1       14.62       16.15      1.78 o 
  -8   1   1       12.50        9.68      1.00 o 
  -7   1   1        0.09        0.33      0.27 o 
  -6   1   1        3.85        5.35      0.40 o 
  -5   1   1        3.85        2.98      0.18 o 
  -4   1   1      165.63      176.26      1.72 o 
  -3   1   1      443.97      452.69      3.29 o 
  -2   1   1       46.45       55.74      0.44 o 
  -1   1   1       37.59       48.39      0.31 o 
   0   1   1      512.94      444.66      1.33 o 
   1   1   1      667.84      687.13      2.14 o 
   2   1   1      431.94      423.76      1.64 o 
   3   1   1      818.20      812.45      4.77 o 
   4   1   1      502.38      511.43      4.15 o 
   5   1   1      196.35      193.80      2.43 o 
   6   1   1       65.85       65.62      4.68 o 
   7   1   1       18.64       16.99      1.11 o 
   8   1   1        5.57        6.43      0.55 o 
  -8   2   1        0.09        0.08      0.31 o 
  -7   2   1        5.22        5.55      0.54 o 
  -6   2   1       19.68       16.58      1.30 o 
  -5   2   1      159.11      162.19      2.32 o 
  -4   2   1      199.09      212.63      2.27 o 
  -3   2   1      159.86      155.14      1.06 o 
  -2   2   1      380.08      406.26      1.90 o 
  -1   2   1      534.34      550.12      1.89 o 
   0   2   1       66.25       66.08      0.67 o 
   1   2   1      445.24      408.52      1.40 o 
   2   2   1       17.54       20.09      0.33 o 
   3   2   1      386.92      397.57      2.53 o 
   4   2   1       17.86       16.06      0.73 o 
   5   2   1       19.31       21.46      1.22 o 
   6   2   1       49.61       50.91      3.11 o 
   7   2   1        4.64        4.85      0.64 o 
   8   2   1       28.58       28.26      2.92 o 
  -8   3   1        0.42        0.19      0.44 o 
  -7   3   1        1.28        0.65      0.37 o 
  -6   3   1        2.99        2.45      0.33 o 
  -5   3   1       33.53       27.30      1.60 o 
  -4   3   1       74.81       79.73      1.03 o 
  -3   3   1      287.82      304.44      2.54 o 
  -2   3   1       84.92       82.73      0.62 o 
  -1   3   1       40.67       51.04      0.40 o 
   0   3   1      138.30      129.42      0.82 o 
   1   3   1        0.08        0.66      0.10 o 
   2   3   1       45.75       41.13      0.44 o 
   3   3   1       76.66       67.30      0.76 o 
   4   3   1      458.12      467.74      4.44 o 
   5   3   1       73.09       73.70      2.07 o 
   6   3   1       21.69       22.73      1.41 o 
   7   3   1        4.24        4.39      0.46 o 
  -7   4   1        0.55        0.87      0.32 o 
  -6   4   1        0.20        0.84      0.27 o 
  -5   4   1       32.49       37.27      1.50 o 
  -4   4   1       62.69       60.63      1.05 o 
  -3   4   1       31.63       30.13      0.80 o 
  -2   4   1        1.31        1.86      0.13 o 
  -1   4   1        0.02        0.09      0.07 o 
   0   4   1        4.77        4.86      0.25 o 
   1   4   1        0.22        0.42      0.09 o 
   2   4   1      105.65      105.10      1.10 o 
   3   4   1       42.81       43.55      1.03 o 
   4   4   1        2.95        1.84      0.13 o 
   5   4   1        2.53        1.16      0.14 o 
   6   4   1       26.83       26.33      1.06 o 
   7   4   1        8.68        8.07      0.85 o 
  -6   5   1        3.37        2.97      0.34 o 
  -5   5   1        0.53        0.32      0.14 o 
  -4   5   1        8.46        9.93      0.68 o 
  -3   5   1       25.76       27.38      0.98 o 
  -2   5   1       31.33       31.22      0.66 o 
  -1   5   1       40.30       40.05      1.44 o 
   0   5   1       46.96       44.11      1.00 o 
   1   5   1       86.74       87.60      1.44 o 
   2   5   1        5.44        4.67      0.27 o 
   3   5   1       96.78      100.01      1.17 o 
   4   5   1       27.27       23.27      1.44 o 
   5   5   1       42.55       49.29      2.57 o 
   6   5   1       13.37       13.79      1.78 o 
  -5   6   1        7.03        7.18      1.26 o 
  -4   6   1       10.58        9.71      1.20 o 
  -3   6   1        8.90        7.11      0.70 o 
  -2   6   1        0.35        0.59      0.59 o 
  -1   6   1        2.43        3.61      0.48 o 
   0   6   1        0.06        0.18      0.15 o 
   1   6   1        0.01        0.01      0.27 o 
   2   6   1       33.37       34.72      1.15 o 
   3   6   1        8.32        8.13      0.62 o 
   4   6   1        0.97        1.79      0.40 o 
   5   6   1        2.64        1.49      0.34 o 
  -3   7   1       15.04       14.47      2.16 o 
  -2   7   1        2.35        4.21      0.66 o 
  -1   7   1        0.05       -0.01      0.27 o 
   0   7   1        6.31        7.79      0.64 o 
   1   7   1        0.37        1.14      0.25 o 
   2   7   1        0.31        0.63      0.28 o 
   3   7   1        0.17       -0.42      0.96 o 
  -8   0   2      164.41      177.68      4.56 o 
  -7   0   2       25.53       27.68      2.89 o 
  -6   0   2       26.32       30.15      3.38 o 
  -5   0   2       92.77      108.29      1.74 o 
  -4   0   2       73.09       70.09      1.19 o 
  -3   0   2      194.28      170.56      1.72 o 
  -2   0   2      356.23      327.46      1.89 o 
  -1   0   2       35.05       31.41      0.99 o 
   0   0   2     1109.74     1021.19      3.99 o 
   1   0   2     1557.53     1586.24      5.98 o 
   2   0   2       13.97       14.32      0.79 o 
   3   0   2       85.96       80.84      1.15 o 
   4   0   2      171.39      161.98      2.57 o 
   5   0   2       14.86       13.48      1.10 o 
   6   0   2       15.42       16.14      1.81 o 
   7   0   2        2.97        4.11      0.63 o 
   8   0   2        1.02        0.65      0.40 o 
  -8   1   2        0.11        0.32      0.34 o 
  -7   1   2      113.74      116.69      3.18 o 
  -6   1   2      114.89      119.49      2.31 o 
  -5   1   2      254.91      258.18      2.45 o 
  -4   1   2      609.29      620.21      4.03 o 
  -3   1   2       99.05       98.87      0.99 o 
  -2   1   2        0.68        0.63      0.12 o 
  -1   1   2      800.89      831.36      3.33 o 
   0   1   2      267.48      297.72      0.98 o 
   1   1   2     1086.16     1100.79      2.74 o 
   2   1   2      238.50      234.11      1.11 o 
   3   1   2      175.55      165.78      1.12 o 
   4   1   2        0.45        0.24      0.11 o 
   5   1   2       22.08       22.15      1.31 o 
   6   1   2        5.48        5.08      0.45 o 
   7   1   2        2.42        2.86      0.28 o 
   8   1   2        1.34        1.19      0.35 o 
  -8   2   2       36.75       29.89      3.06 o 
  -7   2   2       61.94       66.17      2.25 o 
  -6   2   2       71.38       74.83      1.76 o 
  -5   2   2       11.30        8.94      0.48 o 
  -4   2   2       29.61       27.67      0.88 o 
  -3   2   2      237.22      223.37      2.22 o 
  -2   2   2      220.21      220.51      1.16 o 
  -1   2   2       82.65       85.96      0.53 o 
   0   2   2      192.08      194.44      1.14 o 
   1   2   2        0.55        0.49      0.11 o 
   2   2   2       43.43       44.36      0.41 o 
   3   2   2      546.51      544.95      3.65 o 
   4   2   2        4.83        6.02      0.27 o 
   5   2   2        5.14        6.05      0.37 o 
   6   2   2        6.37        6.28      0.50 o 
   7   2   2        2.43        2.34      0.44 o 
   8   2   2        9.82        8.63      1.06 o 
  -8   3   2        4.50        2.57      0.52 o 
  -7   3   2        6.45        5.82      0.58 o 
  -6   3   2      200.77      209.84      5.74 o 
  -5   3   2       89.42       91.83      2.12 o 
  -4   3   2      152.27      158.46      1.82 o 
  -3   3   2       70.63       69.30      0.77 o 
  -2   3   2        5.44        7.49      0.36 o 
  -1   3   2      421.87      441.04      2.36 o 
   0   3   2      179.85      180.68      1.01 o 
   1   3   2      136.18      137.04      0.98 o 
   2   3   2      546.10      552.57      4.80 o 
   3   3   2        6.02        6.47      0.31 o 
   4   3   2        1.64        0.72      0.20 o 
   5   3   2        0.27        0.20      0.15 o 
   6   3   2        0.03        0.33      0.42 o 
   7   3   2        5.93        5.99      0.57 o 
  -7   4   2       12.77        9.03      0.81 o 
  -6   4   2       25.24       22.05      1.71 o 
  -5   4   2        0.27        0.60      0.14 o 
  -4   4   2        2.87        2.34      0.15 o 
  -3   4   2       59.94       69.45      0.97 o 
  -2   4   2       57.67       60.97      0.92 o 
  -1   4   2       14.29       15.21      0.60 o 
   0   4   2        7.86        8.30      0.42 o 
   1   4   2       62.14       57.24      0.74 o 
   2   4   2       47.11       47.53      0.78 o 
   3   4   2       48.44       48.91      0.92 o 
   4   4   2       17.69       17.30      0.92 o 
   5   4   2        0.01        0.45      0.25 o 
   6   4   2        1.99        1.40      0.32 o 
   7   4   2        0.17        0.09      0.31 o 
  -6   5   2        7.66        6.44      0.66 o 
  -5   5   2       56.67       60.43      3.44 o 
  -4   5   2       70.08       70.00      2.25 o 
  -3   5   2        3.39        4.56      0.30 o 
  -2   5   2        0.88        1.29      0.12 o 
  -1   5   2       18.93       19.46      0.83 o 
   0   5   2       78.92       80.25      1.44 o 
   1   5   2      171.93      186.00      3.30 o 
   2   5   2        0.45        0.52      0.13 o 
   3   5   2       27.22       28.41      1.39 o 
   4   5   2        0.50        0.45      0.29 o 
   5   5   2        9.01        8.98      0.62 o 
   6   5   2        1.95        1.74      0.43 o 
  -4   6   2        6.41        3.86      0.57 o 
  -3   6   2       12.39       16.17      2.22 o 
  -2   6   2       20.09       20.01      1.33 o 
  -1   6   2       11.69       13.77      1.05 o 
   0   6   2        8.73        7.67      0.53 o 
   1   6   2       22.72       18.84      0.92 o 
   2   6   2       11.42       11.46      0.81 o 
   3   6   2       11.30       10.57      0.87 o 
   4   6   2        3.14        3.08      0.32 o 
  -3   7   2        5.18        3.39      0.58 o 
  -2   7   2        0.94        0.65      0.24 o 
  -1   7   2       17.09       15.88      1.39 o 
   0   7   2       12.63       13.66      1.01 o 
   1   7   2        8.23        7.66      0.65 o 
   2   7   2       16.34       14.31      2.92 o 
  -8   0   3       39.88       32.47      4.22 o 
  -7   0   3        0.70        0.60      0.44 o 
  -6   0   3      103.18      111.02      3.64 o 
  -5   0   3        6.78        5.31      0.69 o 
  -4   0   3       40.28       40.80      1.52 o 
  -3   0   3       66.67       70.51      1.10 o 
  -2   0   3     3258.74     3390.98     19.08 o 
  -1   0   3     2164.60     2215.13      8.42 o 
   0   0   3     2412.06     2410.08     14.70 o 
   1   0   3        1.30        2.46      0.19 o 
   2   0   3     1155.80     1173.28      9.15 o 
   3   0   3       81.54       72.72      0.96 o 
   4   0   3      200.30      185.82      2.37 o 
   5   0   3      354.94      373.45      8.49 o 
   6   0   3      416.10      447.24      5.36 o 
   7   0   3        3.57        2.90      0.52 o 
  -8   1   3        5.74        5.21      0.63 o 
  -7   1   3        7.59        6.84      0.73 o 
  -6   1   3        3.38        3.41      0.32 o 
  -5   1   3       22.07       21.22      0.75 o 
  -4   1   3       91.64       88.63      0.98 o 
  -3   1   3      501.70      517.03      2.65 o 
  -2   1   3     1067.42     1090.10      4.98 o 
  -1   1   3       57.22       53.60      0.52 o 
   0   1   3      274.42      266.10      1.21 o 
   1   1   3       53.36       42.20      0.43 o 
   2   1   3      184.65      164.54      1.04 o 
   3   1   3      245.42      249.89      1.86 o 
   4   1   3      254.32      264.67      2.26 o 
   5   1   3        6.79        5.38      0.43 o 
   6   1   3       78.11       76.55      1.70 o 
   7   1   3       99.75      105.36      5.02 o 
   8   1   3       17.09       15.71      2.29 o 
  -8   2   3       11.39       10.23      0.92 o 
  -7   2   3       43.34       43.41      1.89 o 
  -6   2   3        1.35        1.07      0.22 o 
  -5   2   3       24.34       28.42      1.17 o 
  -4   2   3        4.59        4.79      0.26 o 
  -3   2   3      158.82      155.09      1.26 o 
  -2   2   3      581.30      577.39      3.33 o 
  -1   2   3     1333.25     1342.34      6.21 o 
   0   2   3     1204.88     1194.42      5.22 o 
   1   2   3      259.44      246.21      1.32 o 
   2   2   3        0.62        0.36      0.09 o 
   3   2   3       53.20       56.46      0.83 o 
   4   2   3      181.30      184.07      2.36 o 
   5   2   3      523.24      554.09     10.84 o 
   6   2   3      134.69      140.72      3.98 o 
   7   2   3       11.82        9.57      0.81 o 
  -7   3   3        1.49        1.83      0.32 o 
  -6   3   3       26.94       22.56      1.78 o 
  -5   3   3       21.90       19.12      1.28 o 
  -4   3   3      283.98      287.59      4.06 o 
  -3   3   3      178.42      179.31      1.56 o 
  -2   3   3      321.20      317.61      2.85 o 
  -1   3   3       35.27       27.77      0.45 o 
   0   3   3       34.41       29.99      0.43 o 
   1   3   3      104.03      106.15      1.03 o 
   2   3   3       78.95       75.92      0.83 o 
   3   3   3       35.84       36.41      0.85 o 
   4   3   3      407.77      428.72      5.55 o 
   5   3   3       14.14       11.48      0.68 o 
   6   3   3       33.65       33.67      1.82 o 
   7   3   3       46.52       42.87      3.46 o 
  -7   4   3        1.99        1.90      0.57 o 
  -6   4   3       19.26       20.45      1.56 o 
  -5   4   3        1.08        0.82      0.24 o 
  -4   4   3        2.78        2.49      0.18 o 
  -3   4   3        6.36        8.17      0.43 o 
  -2   4   3      252.04      261.20      2.80 o 
  -1   4   3      356.18      361.02      3.43 o 
   0   4   3      240.70      260.08      3.05 o 
   1   4   3       28.01       28.72      1.15 o 
   2   4   3       46.48       50.97      0.84 o 
   3   4   3        1.50        1.61      0.13 o 
   4   4   3      103.21      106.32      1.96 o 
   5   4   3      123.19      129.57      1.97 o 
   6   4   3      104.65      112.44      2.30 o 
  -6   5   3        0.38        0.38      0.26 o 
  -5   5   3       31.51       27.93      2.22 o 
  -4   5   3        5.59        6.24      0.43 o 
  -3   5   3       99.57       97.03      1.32 o 
  -2   5   3      108.33      104.09      1.50 o 
  -1   5   3        1.27        0.84      0.17 o 
   0   5   3       34.40       37.01      1.35 o 
   1   5   3        1.05        1.27      0.15 o 
   2   5   3       48.75       48.00      1.11 o 
   3   5   3      117.53      131.65      4.00 o 
   4   5   3        8.78        9.62      0.82 o 
   5   5   3        8.77        9.50      1.88 o 
  -5   6   3        5.85        5.78      1.55 o 
  -4   6   3        0.00        0.46      0.32 o 
  -3   6   3        0.04        0.58      0.39 o 
  -2   6   3       69.21       72.86      1.57 o 
  -1   6   3       66.51       78.17      1.63 o 
   0   6   3       46.35       47.47      1.46 o 
   1   6   3        8.86       10.16      0.66 o 
   2   6   3       21.70       19.26      1.16 o 
   3   6   3        4.05        2.47      0.26 o 
   4   6   3       16.27       13.88      1.37 o 
  -2   7   3        7.00        6.91      0.85 o 
  -1   7   3        0.73        0.58      0.78 o 
   0   7   3        0.48        0.18      0.48 o 
   1   7   3       12.74       10.45      2.02 o 
   2   7   3        9.95        7.28      2.00 o 
  -8   0   4        7.00        4.39      1.14 o 
  -7   0   4       26.75       24.64      5.20 o 
  -6   0   4      218.12      238.11      6.74 o 
  -5   0   4      112.83      113.69      3.68 o 
  -4   0   4      239.96      242.82      2.89 o 
  -3   0   4       40.39       53.92      0.98 o 
  -2   0   4       15.57       14.69      0.85 o 
  -1   0   4      376.84      376.10      3.02 o 
   0   0   4      363.39      339.42      3.24 o 
   1   0   4      948.47      987.49      6.77 o 
   2   0   4       34.61       28.44      1.07 o 
   3   0   4      203.57      230.37      3.50 o 
   4   0   4        5.05        4.56      0.43 o 
   5   0   4        9.11       12.26      1.09 o 
   6   0   4        4.40        4.67      0.74 o 
   7   0   4        4.36        5.77      0.64 o 
  -8   1   4        0.38       -0.12      0.48 o 
  -7   1   4       63.12       61.46      4.89 o 
  -6   1   4        0.02        0.38      0.39 o 
  -5   1   4       37.97       38.91      1.62 o 
  -4   1   4      122.15      113.53      1.34 o 
  -3   1   4       93.05       90.85      0.97 o 
  -2   1   4      158.83      176.70      1.34 o 
  -1   1   4       48.26       40.35      0.48 o 
   0   1   4        4.48        3.31      0.17 o 
   1   1   4      207.67      206.73      1.30 o 
   2   1   4     1389.71     1473.29      9.78 o 
   3   1   4      201.29      192.29      2.49 o 
   4   1   4       44.17       41.69      1.83 o 
   5   1   4       18.54       18.22      0.86 o 
   6   1   4        4.15        5.04      0.45 o 
   7   1   4        5.09        5.40      0.48 o 
  -8   2   4        0.07       -0.02      0.46 o 
  -7   2   4        8.38        6.93      0.69 o 
  -6   2   4       70.24       71.73      1.85 o 
  -5   2   4      463.81      498.73      9.35 o 
  -4   2   4       31.21       30.29      0.94 o 
  -3   2   4       31.62       27.01      0.79 o 
  -2   2   4        8.12        9.27      0.43 o 
  -1   2   4        3.29        2.33      0.14 o 
   0   2   4      139.56      128.85      1.00 o 
   1   2   4      295.45      291.69      1.85 o 
   2   2   4       30.11       27.26      0.61 o 
   3   2   4        0.78        0.31      0.10 o 
   4   2   4      175.94      177.84      2.91 o 
   5   2   4       32.20       33.96      2.01 o 
   6   2   4        6.43        8.01      0.65 o 
   7   2   4       26.26       23.37      1.94 o 
  -7   3   4        9.43        9.95      0.97 o 
  -6   3   4       20.16       18.00      1.42 o 
  -5   3   4       44.85       43.83      3.13 o 
  -4   3   4      178.26      187.62      2.64 o 
  -3   3   4        6.20        6.18      0.35 o 
  -2   3   4       12.29       11.87      0.55 o 
  -1   3   4       11.35       10.73      0.58 o 
   0   3   4        0.02        0.04      0.09 o 
   1   3   4       79.33       80.96      0.87 o 
   2   3   4      274.74      272.58      2.48 o 
   3   3   4      256.91      260.78      3.85 o 
   4   3   4        8.42        9.06      0.49 o 
   5   3   4        0.99        0.86      0.21 o 
   6   3   4       35.42       32.67      2.25 o 
   7   3   4        0.56        0.63      0.64 o 
  -7   4   4       12.71       11.54      1.21 o 
  -6   4   4       38.18       32.11      2.82 o 
  -5   4   4       64.58       73.28      2.32 o 
  -4   4   4       12.05       10.32      0.59 o 
  -3   4   4        2.18        1.74      0.18 o 
  -2   4   4        0.60        1.25      0.24 o 
  -1   4   4        1.12        1.44      0.13 o 
   0   4   4       60.14       60.17      0.92 o 
   1   4   4      149.31      147.33      1.97 o 
   2   4   4       14.27       13.77      0.58 o 
   3   4   4       14.31       12.53      0.67 o 
   4   4   4        7.81        5.49      0.74 o 
   5   4   4        0.00        0.67      0.21 o 
   6   4   4        5.88        5.98      0.61 o 
  -6   5   4        5.00        4.58      0.53 o 
  -5   5   4        2.42        2.65      0.25 o 
  -4   5   4       12.04       12.35      0.85 o 
  -3   5   4       58.53       58.32      1.44 o 
  -2   5   4       11.92        8.00      0.53 o 
  -1   5   4       11.58       10.75      0.75 o 
   0   5   4        4.76        4.12      0.30 o 
   1   5   4       11.02        8.53      0.68 o 
   2   5   4      167.32      180.00      4.23 o 
   3   5   4        7.74        7.89      0.60 o 
   4   5   4        7.04        7.32      0.62 o 
   5   5   4       10.35       11.90      1.18 o 
  -4   6   4        2.85        0.88      0.57 o 
  -3   6   4        0.55        0.31      0.26 o 
  -2   6   4        2.42        2.41      0.70 o 
  -1   6   4        0.36        0.67      0.23 o 
   0   6   4       17.60       19.75      1.38 o 
   1   6   4       35.00       33.96      1.89 o 
   2   6   4        2.15        3.09      0.26 o 
   3   6   4        3.74        1.54      0.37 o 
  -1   7   4        2.04        1.82      0.52 o 
   0   7   4        0.14        0.04      0.31 o 
  -7   0   5        6.05        7.94      1.03 o 
  -6   0   5      187.04      215.85      6.20 o 
  -5   0   5        1.94        2.89      0.49 o 
  -4   0   5      183.62      201.93      5.17 o 
  -3   0   5       78.84       67.81      1.35 o 
  -2   0   5     1027.09     1075.52     10.09 o 
  -1   0   5       43.96       43.49      0.99 o 
   0   0   5       13.09       13.50      1.14 o 
   1   0   5        6.22        4.19      0.39 o 
   2   0   5        0.20        0.19      0.12 o 
   3   0   5      476.97      494.86      5.35 o 
   4   0   5        7.41        7.56      0.63 o 
   5   0   5       46.66       50.73      3.69 o 
   6   0   5        0.22        0.72      0.53 o 
   7   0   5       67.23       62.01      6.52 o 
  -7   1   5       11.81       11.85      1.06 o 
  -6   1   5       43.35       47.58      3.41 o 
  -5   1   5      236.42      249.37      5.11 o 
  -4   1   5      211.07      224.09      3.33 o 
  -3   1   5       15.28       14.76      0.72 o 
  -2   1   5      234.73      246.07      2.42 o 
  -1   1   5      757.51      767.28      4.87 o 
   0   1   5      227.61      215.56      1.77 o 
   1   1   5      535.25      511.05      4.69 o 
   2   1   5      276.23      285.05      3.00 o 
   3   1   5        9.63       10.94      0.58 o 
   4   1   5       76.38       83.69      1.98 o 
   5   1   5       54.55       60.14      3.32 o 
   6   1   5       12.48       10.87      0.67 o 
   7   1   5        8.05        6.94      1.38 o 
  -7   2   5       23.21       21.30      1.87 o 
  -6   2   5       37.91       38.54      2.91 o 
  -5   2   5       22.89       22.89      1.07 o 
  -4   2   5       30.16       31.28      1.06 o 
  -3   2   5      665.78      685.39      9.17 o 
  -2   2   5       14.84       16.63      0.91 o 
  -1   2   5       25.77       23.54      0.85 o 
   0   2   5       16.64       16.33      0.75 o 
   1   2   5       13.78       10.47      0.51 o 
   2   2   5       99.70       99.12      1.00 o 
   3   2   5       94.92       93.69      1.70 o 
   4   2   5       14.97       15.29      0.95 o 
   5   2   5        3.34        3.80      0.32 o 
   6   2   5       78.89       76.65      4.04 o 
   7   2   5        6.51        6.17      1.54 o 
  -7   3   5        7.21        5.99      0.72 o 
  -6   3   5       50.89       52.91      3.38 o 
  -5   3   5       28.83       28.96      1.52 o 
  -4   3   5      330.61      347.53      5.26 o 
  -3   3   5       21.01       21.80      1.09 o 
  -2   3   5      193.94      202.15      2.12 o 
  -1   3   5      136.49      141.57      1.67 o 
   0   3   5      245.22      245.24      2.52 o 
   1   3   5      200.55      210.72      2.12 o 
   2   3   5      104.88      106.88      1.67 o 
   3   3   5        0.68        0.83      0.21 o 
   4   3   5        0.05       -0.05      0.23 o 
   5   3   5      129.39      128.13      1.96 o 
   6   3   5        3.22        2.81      0.31 o 
  -6   4   5       45.27       47.07      3.19 o 
  -5   4   5        0.04        0.31      0.23 o 
  -4   4   5       21.42       18.78      1.12 o 
  -3   4   5      109.52      117.26      1.57 o 
  -2   4   5      108.00      108.26      1.40 o 
  -1   4   5        1.01        1.18      0.15 o 
   0   4   5        0.13        0.20      0.10 o 
   1   4   5        9.28        9.35      0.51 o 
   2   4   5       18.00       16.47      0.89 o 
   3   4   5       82.47       86.97      1.96 o 
   4   4   5       17.23       16.06      1.08 o 
   5   4   5        2.29        1.78      0.50 o 
  -5   5   5       81.29       89.87      2.83 o 
  -4   5   5        8.87        6.40      0.53 o 
  -3   5   5        4.37        3.19      0.22 o 
  -2   5   5       16.56       13.70      0.73 o 
  -1   5   5      163.08      174.17      3.40 o 
   0   5   5       26.70       24.70      1.93 o 
   1   5   5       39.52       47.52      2.41 o 
   2   5   5       35.78       35.17      2.12 o 
   3   5   5        5.31        5.30      0.55 o 
   4   5   5       35.89       29.96      2.69 o 
  -4   6   5       15.72       12.89      2.37 o 
  -3   6   5       22.07       19.76      1.89 o 
  -2   6   5       48.49       38.95      5.20 o 
  -1   6   5        0.94        1.41      0.26 o 
   0   6   5        0.70        1.58      0.40 o 
   1   6   5        2.44        1.49      0.24 o 
   2   6   5        4.17        5.19      0.48 o 
   3   6   5       25.34       20.68      2.34 o 
  -7   0   6       10.04        8.69      1.41 o 
  -6   0   6        0.01       -0.05      0.50 o 
  -5   0   6       63.09       53.47      2.58 o 
  -4   0   6       15.42       19.16      2.23 o 
  -3   0   6      174.71      168.93      4.00 o 
  -2   0   6      621.16      608.28      7.20 o 
  -1   0   6        9.09        9.48      0.83 o 
   0   0   6      400.26      370.88      5.33 o 
   1   0   6        5.68        4.85      0.40 o 
   2   0   6        6.70        6.35      0.47 o 
   3   0   6      209.92      207.63      6.10 o 
   4   0   6      134.10      130.51      3.36 o 
   5   0   6      233.46      244.28      4.61 o 
   6   0   6       44.31       42.14      4.24 o 
  -7   1   6        9.58        7.56      0.81 o 
  -6   1   6       97.69      105.98      1.96 o 
  -5   1   6       47.51       47.77      1.71 o 
  -4   1   6       96.82      100.28      2.38 o 
  -3   1   6      171.23      170.21      2.50 o 
  -2   1   6       19.33       16.07      0.88 o 
  -1   1   6        0.02        0.32      0.18 o 
   0   1   6       63.48       60.15      1.00 o 
   1   1   6       76.33       73.47      1.03 o 
   2   1   6      177.35      175.87      2.28 o 
   3   1   6       71.21       68.09      1.60 o 
   4   1   6       34.36       35.81      2.07 o 
   5   1   6        9.84        7.92      0.64 o 
   6   1   6       25.86       23.30      1.75 o 
  -7   2   6        9.13        8.48      0.85 o 
  -6   2   6        0.31       -0.26      0.38 o 
  -5   2   6        1.90        1.74      0.38 o 
  -4   2   6      157.09      160.07      3.71 o 
  -3   2   6       26.37       24.25      1.15 o 
  -2   2   6      210.73      205.67      2.35 o 
  -1   2   6      343.89      340.36      3.56 o 
   0   2   6       12.12       12.05      0.59 o 
   1   2   6        2.72        2.46      0.16 o 
   2   2   6        2.79        2.53      0.22 o 
   3   2   6       85.45       80.20      2.49 o 
   4   2   6      303.51      327.32      6.86 o 
   5   2   6       47.50       46.07      2.54 o 
   6   2   6       43.74       39.96      3.38 o 
  -7   3   6        2.22        1.76      0.35 o 
  -6   3   6       49.36       53.80      4.10 o 
  -5   3   6       43.37       39.50      1.27 o 
  -4   3   6      110.64      113.39      3.31 o 
  -3   3   6        1.63        1.11      0.20 o 
  -2   3   6      116.09      117.48      1.92 o 
  -1   3   6        8.17        8.68      0.51 o 
   0   3   6       50.33       48.38      1.19 o 
   1   3   6       15.82       13.82      0.77 o 
   2   3   6      127.54      130.21      1.91 o 
   3   3   6       61.54       61.11      2.47 o 
   4   3   6        7.67        7.84      0.60 o 
   5   3   6       21.18       18.60      1.26 o 
  -6   4   6        0.43        0.39      0.23 o 
  -5   4   6       10.79        9.28      0.84 o 
  -4   4   6       13.91       12.82      0.80 o 
  -3   4   6       49.35       49.08      2.06 o 
  -2   4   6       80.54       87.50      1.31 o 
  -1   4   6       41.13       39.74      2.01 o 
   0   4   6       52.08       53.92      1.85 o 
   1   4   6        2.84        2.40      0.21 o 
   2   4   6        6.22        4.58      0.33 o 
   3   4   6       53.80       56.12      1.80 o 
   4   4   6       67.20       65.99      2.60 o 
   5   4   6       40.18       39.72      2.40 o 
  -5   5   6       11.23        7.99      0.93 o 
  -4   5   6       11.53        9.50      0.77 o 
  -3   5   6       45.41       39.43      2.07 o 
  -2   5   6        4.57        3.95      0.30 o 
  -1   5   6        2.89        1.75      0.21 o 
   0   5   6        3.36        2.59      0.34 o 
   1   5   6       50.59       57.03      2.09 o 
   2   5   6       41.72       42.16      4.04 o 
   3   5   6        7.08        9.86      0.96 o 
   4   5   6        5.09        4.45      1.42 o 
  -2   6   6       22.62       22.64      2.47 o 
  -1   6   6        4.42        4.42      0.65 o 
   0   6   6       26.31       25.15      2.42 o 
   1   6   6        1.50        1.49      0.36 o 
  -7   0   7       24.24       18.74      3.17 o 
  -6   0   7       67.33       66.97      6.83 o 
  -5   0   7       85.45       89.47      4.40 o 
  -4   0   7       17.79       15.50      1.52 o 
  -3   0   7        0.27        0.58      0.17 o 
  -2   0   7       12.07       11.75      1.19 o 
  -1   0   7      413.90      424.70     11.92 o 
   0   0   7      491.85      488.69     13.03 o 
   1   0   7        6.14        8.17      0.92 o 
   2   0   7        0.16        0.13      0.15 o 
   3   0   7        0.17       -0.82      0.54 o 
   4   0   7        7.88        9.56      0.85 o 
   5   0   7       25.80       29.68      2.76 o 
   6   0   7       17.62       13.37      3.63 o 
  -7   1   7       20.73       20.21      4.52 o 
  -6   1   7        0.25        0.33      0.48 o 
  -5   1   7        3.79        4.96      0.37 o 
  -4   1   7        8.23        7.47      0.69 o 
  -3   1   7       24.48       26.31      2.08 o 
  -2   1   7       17.38       18.33      1.21 o 
  -1   1   7       57.93       55.63      2.28 o 
   0   1   7      237.93      241.30      4.06 o 
   1   1   7      237.39      237.37      4.37 o 
   2   1   7      174.67      178.19      3.06 o 
   3   1   7       13.88       17.88      1.10 o 
   4   1   7       18.32       20.49      1.31 o 
   5   1   7        4.96        5.15      0.58 o 
   6   1   7        8.54        9.58      1.60 o 
  -6   2   7       33.82       29.63      2.36 o 
  -5   2   7       53.80       54.49      2.14 o 
  -4   2   7        3.65        2.78      0.35 o 
  -3   2   7       57.18       51.38      1.39 o 
  -2   2   7      109.50      104.69      1.76 o 
  -1   2   7      109.45      112.41      1.80 o 
   0   2   7      219.39      223.65      3.09 o 
   1   2   7      130.11      123.76      1.97 o 
   2   2   7       27.29       24.81      1.87 o 
   3   2   7        0.74        0.29      0.21 o 
   4   2   7        2.84        3.63      0.36 o 
   5   2   7        4.85        5.08      0.56 o 
  -6   3   7        0.26        0.25      0.39 o 
  -5   3   7        3.36        2.87      0.40 o 
  -4   3   7        0.20        0.57      0.13 o 
  -3   3   7       39.14       40.74      1.39 o 
  -2   3   7       54.98       54.59      3.31 o 
  -1   3   7        1.78        1.40      0.18 o 
   0   3   7       16.04       14.22      1.07 o 
   1   3   7      189.12      194.59      2.36 o 
   2   3   7      101.23      100.74      2.25 o 
   3   3   7        3.32        3.74      0.37 o 
   4   3   7        5.23        6.58      0.56 o 
   5   3   7       14.73       12.17      2.05 o 
  -5   4   7       27.26       24.46      2.53 o 
  -4   4   7        5.12        4.88      0.47 o 
  -3   4   7        1.31        1.88      0.24 o 
  -2   4   7        6.34        6.08      0.38 o 
  -1   4   7      109.03      119.14      7.19 o 
   0   4   7      111.61      117.38      2.58 o 
   1   4   7       11.71       10.87      0.75 o 
   2   4   7        1.96        1.49      0.24 o 
   3   4   7        0.17        0.36      0.23 o 
   4   4   7        3.87        3.79      0.47 o 
  -4   5   7       12.03       11.51      1.79 o 
  -3   5   7        6.39        7.34      0.98 o 
  -2   5   7        8.25        7.95      0.81 o 
  -1   5   7       28.32       28.48      2.36 o 
   0   5   7       73.16       77.77      4.60 o 
   1   5   7       29.47       25.93      2.90 o 
   2   5   7       15.36       12.53      1.38 o 
  -6   0   8        2.00        2.11      0.62 o 
  -5   0   8       36.37       28.50      3.87 o 
  -4   0   8      110.53      136.34      6.32 o 
  -3   0   8       55.46       60.60      2.08 o 
  -2   0   8       65.12       67.87      3.31 o 
  -1   0   8        0.53        0.64      0.50 o 
   0   0   8      301.47      298.94      8.14 o 
   1   0   8      123.20      124.22      5.08 o 
   2   0   8      169.96      166.98      4.11 o 
   3   0   8       30.54       28.85      3.20 o 
   4   0   8        0.64        0.85      0.44 o 
   5   0   8        2.18        2.26      0.61 o 
  -6   1   8       52.27       50.23      4.34 o 
  -5   1   8       23.37       24.93      2.01 o 
  -4   1   8        1.16        0.84      0.32 o 
  -3   1   8       85.32       97.30      2.26 o 
  -2   1   8       44.74       52.55      1.69 o 
  -1   1   8       70.30       75.78      2.70 o 
   0   1   8      199.98      200.26      4.20 o 
   1   1   8      327.24      336.17      5.46 o 
   2   1   8        4.11        3.21      0.31 o 
   3   1   8       58.55       58.73      3.85 o 
   4   1   8       44.72       40.49      2.71 o 
   5   1   8       22.97       18.92      2.78 o 
  -6   2   8        9.05        8.23      1.18 o 
  -5   2   8       49.52       48.42      4.01 o 
  -4   2   8       93.44       99.52      1.84 o 
  -3   2   8       23.87       26.12      1.30 o 
  -2   2   8       14.42       16.44      1.00 o 
  -1   2   8      128.56      119.20      2.36 o 
   0   2   8        2.00        1.63      0.28 o 
   1   2   8       15.98       15.74      1.03 o 
   2   2   8       84.52       84.25      2.78 o 
   3   2   8       94.02       95.89      2.17 o 
   4   2   8        3.06        2.70      0.39 o 
  -5   3   8       15.17       14.11      1.38 o 
  -4   3   8        0.08        0.82      0.29 o 
  -3   3   8       70.75       73.42      1.74 o 
  -2   3   8        0.77        1.20      0.32 o 
  -1   3   8       69.24       82.79      3.04 o 
   0   3   8      156.78      167.75      4.56 o 
   1   3   8       59.79       60.59      2.51 o 
   2   3   8       42.55       43.46      1.61 o 
   3   3   8       53.02       51.34      2.44 o 
   4   3   8       35.26       29.41      3.10 o 
  -4   4   8       27.01       23.80      2.01 o 
  -3   4   8       23.71       23.13      1.65 o 
  -2   4   8       11.74        9.87      0.76 o 
  -1   4   8       11.20       10.36      0.79 o 
   0   4   8       23.95       21.72      1.57 o 
   1   4   8       22.00       22.96      1.64 o 
   2   4   8       63.99       66.26      4.74 o 
   3   4   8       23.69       19.86      1.74 o 
  -2   5   8       21.64       18.82      2.02 o 
  -1   5   8        4.73        5.66      0.80 o 
   0   5   8       28.62       24.43      2.87 o 
   1   5   8       94.79      106.71      7.52 o 
  -5   0   9        4.66        4.12      0.88 o 
  -4   0   9       47.27       48.57      5.80 o 
  -3   0   9      111.40      100.93      4.39 o 
  -2   0   9      131.90      141.99      6.59 o 
  -1   0   9       13.44       13.85      1.63 o 
   0   0   9        5.49        6.70      0.66 o 
   1   0   9      184.81      191.18      3.28 o 
   2   0   9        0.70        1.10      0.42 o 
   3   0   9      114.05      131.71      3.09 o 
   4   0   9      104.65      109.43      5.98 o 
  -5   1   9       39.58       32.93      2.90 o 
  -4   1   9       80.02       74.09      2.41 o 
  -3   1   9       28.37       26.32      1.73 o 
  -2   1   9       26.23       23.68      1.74 o 
  -1   1   9       97.06      103.58      3.00 o 
   0   1   9      149.67      161.14      4.00 o 
   1   1   9       12.40       12.11      0.83 o 
   2   1   9       36.28       36.06      2.53 o 
   3   1   9       18.21       15.68      1.13 o 
   4   1   9        0.00        0.92      0.47 o 
  -5   2   9        1.73        1.62      0.75 o 
  -4   2   9       25.41       22.08      1.78 o 
  -3   2   9       73.12       75.53      2.92 o 
  -2   2   9      196.71      207.11      3.79 o 
  -1   2   9        0.18        0.35      0.20 o 
   0   2   9       24.88       23.50      1.60 o 
   1   2   9        6.41        7.69      0.55 o 
   2   2   9       93.43       94.21      3.63 o 
   3   2   9       34.10       29.62      2.36 o 
  -4   3   9       56.28       52.68      3.73 o 
  -3   3   9       15.61       11.89      1.25 o 
  -2   3   9        7.26        8.00      0.89 o 
  -1   3   9      124.27      127.22      2.38 o 
   0   3   9       24.17       21.61      1.40 o 
   1   3   9       32.42       32.15      2.00 o 
   2   3   9       26.18       23.90      1.55 o 
   3   3   9        0.08        0.19      0.54 o 
  -3   4   9       44.17       34.59      3.28 o 
  -2   4   9       49.96       42.26      3.16 o 
  -1   4   9        8.54        7.62      0.71 o 
   0   4   9        4.17        3.17      0.50 o 
   1   4   9       29.86       25.58      2.33 o 
  -4   0  10        4.40        5.50      2.71 o 
  -3   0  10        2.17        2.52      1.12 o 
  -2   0  10       50.11       53.05      5.00 o 
  -1   0  10      159.01      164.13      3.18 o 
   0   0  10       28.15       28.53      3.11 o 
   1   0  10       57.79       60.72      7.72 o 
   2   0  10        0.90        0.22      0.51 o 
  -4   1  10        3.61        4.30      0.69 o 
  -3   1  10       29.97       32.27      2.79 o 
  -2   1  10        9.14        7.53      0.57 o 
  -1   1  10        1.64        1.60      0.36 o 
   0   1  10       42.23       39.43      3.08 o 
   1   1  10       24.73       26.04      1.61 o 
   2   1  10       68.25       66.63      5.04 o 
  -3   2  10        1.25        1.07      0.44 o 
  -2   2  10       39.72       42.48      2.25 o 
  -1   2  10       56.46       55.39      3.38 o 
   0   2  10      110.48      117.30      2.49 o 
   1   2  10        9.81        9.43      0.73 o 
   2   2  10        1.07        1.24      0.75 o 
  -2   3  10        4.45        5.66      0.92 o 
  -1   3  10        2.00        0.98      0.46 o 
   0   3  10       11.98       11.77      1.61 o 
  -1   1  11       69.62       66.30      5.22 o 
                                                 
